# Supplementary material for: An Ex Vivo Patient-Derived Tumor-Bearing Human Kidney Model Recapitulates Drug Toxicity and Metabolic Distribution
Source: Research (Wash D C). 2026 May 21;9:1257. doi: 10.34133/research.1257 (PMC13191094; doi:10.34133/research.1257)
Supplement: Supplementary 1 — Figs. S1 to S5 Table S1 [file research.1257.f1.zip]

Archive with 6 entries (6 files):
- FIG.S1.pdf
- Fig.s2.pdf
- FIG.s3.pdf
- fig.S4.pdf
- Figs5.pdf
- SM.docx
